# Supplementary material for: Evemphyron sinense, a new genus and species infesting legume seedpods in China (Coleoptera, Attelabidae, Rhynchitinae)
Source: Zookeys. 2016 Jun 22;(600):89–101. doi: 10.3897/zookeys.600.6709 (PMC4926683; doi:10.3897/zookeys.600.6709)
Supplement: XML Treatment for Evemphyron [file zookeys.600.6709-treatment1.xml]

<!DOCTYPE tp:taxon-treatment
  PUBLIC "-//TaxonX//DTD Taxonomic Treatment Publishing DTD v0 20100105//EN" "tax-treatment-NSO.dtd">
<tp:taxon-treatment xmlns:tp="http://www.plazi.org/taxpub"><tp:treatment-meta><kwd-group><label>Taxon classification</label><kwd><named-content content-type="kingdom">Animalia</named-content></kwd><kwd><named-content content-type="order">Coleoptera</named-content></kwd><kwd><named-content content-type="family">Attelabidae</named-content></kwd></kwd-group><mixed-citation publication-type="journal"><person-group><name><surname>Lv</surname><given-names>Xiangyang</given-names></name><name><surname>Alonso-Zarazaga</surname><given-names>Miguel A.</given-names></name><name><surname>Xiao</surname><given-names>Zhishu</given-names></name><name><surname>Wang</surname><given-names>Zhiliang</given-names></name><name><surname>Zhang</surname><given-names>Runzhi</given-names></name></person-group><article-title><italic><tp:taxon-name><tp:taxon-name-part taxon-name-part-type="genus">Evemphyron</tp:taxon-name-part> <tp:taxon-name-part taxon-name-part-type="species">sinense</tp:taxon-name-part></tp:taxon-name></italic>, a new genus and species infesting legume seedpods in China (<tp:taxon-name><tp:taxon-name-part taxon-name-part-type="order">Coleoptera</tp:taxon-name-part></tp:taxon-name>, <tp:taxon-name><tp:taxon-name-part taxon-name-part-type="family">Attelabidae</tp:taxon-name-part></tp:taxon-name>, <tp:taxon-name><tp:taxon-name-part taxon-name-part-type="subfamily">Rhynchitinae</tp:taxon-name-part></tp:taxon-name>)</article-title><source>Zookeys</source><day>22</day><month>6</month><year>2016</year><volume>2016</volume><issue>600</issue><fpage>89</fpage><lpage>101</lpage><pub-id pub-id-type="doi">10.3897/zookeys.600.6709</pub-id></mixed-citation></tp:treatment-meta><tp:nomenclature><tp:taxon-name>
            <tp:taxon-name-part taxon-name-part-type="genus">Evemphyron</tp:taxon-name-part>
            <object-id xmlns:xlink="http://www.w3.org/1999/xlink" content-type="zoobank" xlink:type="simple">http://zoobank.org/747DBE94-0E6E-4E94-8A24-D0C927515082</object-id>
          </tp:taxon-name><tp:taxon-authority>Alonso-Zarazaga, Lv &amp; Wang</tp:taxon-authority><tp:taxon-status xmlns:xlink="http://www.w3.org/1999/xlink" xlink:type="simple">gen. n.</tp:taxon-status><xref ref-type="fig" rid="F2">Figs 3–6</xref><xref ref-type="fig" rid="F3">, 7–10</xref><xref ref-type="fig" rid="F4">, 11–16</xref><xref ref-type="fig" rid="F5">, 17–19</xref></tp:nomenclature><tp:treatment-sec sec-type="type species"><title>Type species.</title><p><italic><tp:taxon-name><tp:taxon-name-part taxon-name-part-type="genus">Evemphyron</tp:taxon-name-part> <tp:taxon-name-part taxon-name-part-type="species">sinense</tp:taxon-name-part></tp:taxon-name></italic> Alonso-Zarazaga, Lv &amp; Wang, sp. n.</p></tp:treatment-sec><tp:treatment-sec sec-type="description"><title>Description.</title><p>A member of the tribe <tp:taxon-name><tp:taxon-name-part taxon-name-part-type="tribe">Deporaini</tp:taxon-name-part></tp:taxon-name> Voss, 1929 as currently understood (cf. <xref ref-type="bibr" rid="B8">Sawada 1993</xref>).</p><p>
            <italic>Integument</italic> black to brownish, with green to dark bronze metallic shine, some areas on legs, antennae and underside a little lighter.</p><p>
            <italic>Vestiture</italic> yellow or brown, dense; scales arched to oblique, piliform, those on elytra with apex sometimes flagelliform; brown scales forming a chevron on declivity; scales on dorsum of elytra placed transversally or pointing to outer apical angle of elytra, clearly subparallel to striae only on apical half of 1st interstria, those on anterior half of pronotum, head and metarostrum suberect and pointing forward; scape and funicle with yellow piliform scales, black setae at most as long as scales; tarsomeres densely covered with black piliform scales; very short suberect, arched black setae visible only <!--PageBreak-->on apical two thirds of elytral interstriae 9 and 10, rarely visible on other interstriae, and on underside of rostrum.</p><p>
            <italic>Mouthparts</italic>. (Figs <xref ref-type="fig" rid="F3">7</xref>, <xref ref-type="fig" rid="F5">17–18</xref>) Mandibles with two teeth on outer margin, a short basal one and a long, sickle-shaped, outwardly-pointed, subapical one, this tooth caducous (in both sexes), leaving at most an obtuse tooth-like remainder after being shed (usually only in females); apex of right mandible with a small ventral cusp (usually quickly worn and obliterated in the apparently more aged specimens, like the outer basal teeth). Maxillary palpi well developed, projecting beyond apex of setose galea, 4-segmented, segments 1-3 transverse, segment 4 subconical, little shorter than wide at base, apex rounded, with eight longitudinal, rod-shaped sensilla. Prementum about as long as wide, asetose, tightly enclosed between deeply crescent-shaped anterior margin of postmentum, with a semicircular base, apex subtruncate, irregular; ligula densely setose, occupying entire apex of prementum; postmental apices almost reaching apices of ligular setae; labial palpi minute, 3-segmented, not protruding from notch in anterolateral corners of prementum and not projecting beyond its apex, first and second palpomeres each with one very long seta, third palpomere minute with two sensilla.</p><!--PageBreak--><p>
            <italic>Rostrum</italic> (Figs <xref ref-type="fig" rid="F2">5–6</xref>) elongate, in both sexes longer than pronotum, in side view with a strong lower lateral keel running more or less parallel to the ventral margin and a strong median ventral keel parallel to the other, leaving a sulcus between them. Lower margin of scrobe slightly prominent laterally at mesorostrum. Female metarostrum without dense patches of setae.</p><p>
            <italic>Antennae</italic> (Fig. <xref ref-type="fig" rid="F3">8</xref>) inserted a little behind middle in both sexes, more robust in male; scape shorter than mesorostral width; desmomeres circular in cross-section, 2<sup>nd</sup> desmomere longer than either scape or first desmomere, but shorter than length of both combined; club loose, slightly flattened, velvety, as long as last 4½ desmomeres, two first segments transverse, last segment longer than any of the others, but as long as or slightly shorter than first and second together, obpyriform, pointed, asymmetrical, its front margin straight to slightly concave, its hind margin convex.</p><p>
            <italic>Head</italic> moderately elongate, subglobose, very weakly constricted behind eyes in side view, but not in dorsal view. Eyes moderately convex, protruding from head outline, in dorsal view longer than minimum distance between them across forehead, in side view slightly oval.</p><!--PageBreak--><p>
            <italic>Pronotum</italic> (Figs <xref ref-type="fig" rid="F2">3–4</xref>) rather isodiametric, widest in basal quarter, densely punctulate, with rounded, non-carinate sides and base curved towards scutellum, an incomplete median keel present, fine but marked. <italic>Scutellum</italic> (Figs <xref ref-type="fig" rid="F2">3–4</xref>) subrectangular, slightly transverse, densely punctulate and with dense vestiture.</p><p>
            <italic>Elytra</italic> (Figs <xref ref-type="fig" rid="F2">3–4</xref>) oblong, dorsal surface flat to evidently concave behind scutellum, with rounded, developed humeri, bases obliquely converging towards scutellum, sides subparallel, falling almost vertically from 7th interstria to costal margin, elytral declivity very steep, elytral apices separately and widely rounded; ten striae formed by rows of strong, more or less rounded punctures, 9th and 10th striae confluent at metacoxal level; scutellar striole absent. Macropterous.</p><p>
            <italic>Ventral areas</italic>. Prosternum short in both sexes, procoxae almost reaching front margin. Hypomera not touching at midline, sternellum large, separating both hypomera and forming part of prothoracic margin (Fig. <xref ref-type="fig" rid="F5">19</xref>). Procoxae projecting, subconical, tangential to one another. Male with rather large sex patch of setae on inner apex of procoxae. Mesocoxae separated by a distance of less than mesocoxal transverse diameter. Mesocoxal acetabuli open. Abdominal lobes absent, metacoxa reaching metanepisternum (Fig. <xref ref-type="fig" rid="F3">10</xref>). Tergites I-III fused. Sternites separated by a thin membrane, not visibly fused, sternite 1 barely longer than 2, sternite 5 as long as 4 in both sexes. Propygidium (tergite VI) almost completely covered by elytra, with sparse spicules not forming definite wing-folding patches. Pygidium (tergiteVII) almost vertical, not costate, ca. 1.25 × as wide as long, in dorsal view covered by elytra in both sexes, but clearly visible from behind. Tergite VIII in male without bunches of macrosetae, these irregularly placed along margin.</p><p>
            <italic>Legs</italic>. Femora unarmed. Tibiae straight, moderately flattened, moderately widening towards apex, without mucrones or spurs in both sexes; meso- and metatibiae with an outer crenulate (bracteate) keel (<xref ref-type="bibr" rid="B2">Holloway 1984</xref>), this also present but reduced (bracteae scattered) on apical dorsum of meso- and metafemora, represented by a glabrous line (Fig. <xref ref-type="fig" rid="F3">9</xref>); protibiae with outer margin rounded. First tarsomere subtriangular, little longer than wide in all legs. Claws elongate, inner tooth three quarters as long as outer.</p><p>
            <italic>Male genitalia and terminalia</italic>. Penis (Figs <xref ref-type="fig" rid="F4">11–13</xref>) flattened, in dorsal view pedon apically pointed and mucronulate, tectum almost as wide as pedon, in side view ventral margin of pedon almost straight, weakly incurved at apex, temones moderately widening cephalad. Endophallus wider than tube of penis between the temones, endophallic armature consisting of sparse small denticles, these larger and condensed in an irregularly U-shaped patch between the base of the temones, around the gonopore, with a larger median projection near its anterior margin. Tegmen (Figs <xref ref-type="fig" rid="F4">14–15</xref>) with dorsal plate strongly projecting and tapering towards apex, this shortly recurved, with a few long and short macrochaetae, manubrium slightly asymmetrical, uniformly broadening to apex. Sternite IX fused to VIII, with apodeme strongly curving sinistro-anteriad near apex (Fig. <xref ref-type="fig" rid="F4">16</xref>).</p><fig id="F4" position="float" orientation="portrait"><label>Figures 11–16.</label><caption><p>
          <italic><tp:taxon-name><tp:taxon-name-part taxon-name-part-type="genus">Evemphyron</tp:taxon-name-part> <tp:taxon-name-part taxon-name-part-type="species">sinense</tp:taxon-name-part></tp:taxon-name></italic>, paratype male <bold>11</bold> Penis, dorsal view <bold>12</bold> Penis, lateral view <bold>13</bold> Penis, ventral view <bold>14</bold> Tegmen, dorsal view <bold>15</bold> Tegmen, lateral view <bold>16</bold> Sternite and tergite VIII (to the right) and sternite IX with apodeme turning sinistro-anterially at apex.</p></caption><graphic xmlns:xlink="http://www.w3.org/1999/xlink" xlink:href="zookeys-600-089-g004.jpg" position="float" orientation="portrait" xlink:type="simple" id="oo_93195.jpg"/></fig><fig id="F5" position="float" orientation="portrait"><label>Figures 17–19.</label><caption><p>
          <italic><tp:taxon-name><tp:taxon-name-part taxon-name-part-type="genus">Evemphyron</tp:taxon-name-part> <tp:taxon-name-part taxon-name-part-type="species">sinense</tp:taxon-name-part></tp:taxon-name></italic> <bold>17</bold> Apex of submentum, labium and maxilla <bold>18</bold> Detail of labial palpus <bold>19</bold> Detail of apex of hypomera and intervening sternellum.</p></caption><graphic xmlns:xlink="http://www.w3.org/1999/xlink" xlink:href="zookeys-600-089-g005.jpg" position="float" orientation="portrait" xlink:type="simple" id="oo_93196.jpg"/></fig><p>
            <italic>Female genitalia and terminalia</italic>. Ovipositor with gonoxites very wide in anterior half, and obliquely narrowed to an elongate posterior half (“subdivided” in <xref ref-type="bibr" rid="B8">Sawada’s (1993)</xref> sense), styli cylindrical, ca. 4 × as long as wide. Spermatheca C-shaped, with <!--PageBreak--><!--PageBreak-->cornu robust, apically rounded, a little longer than body, no visible nodulus or ramus, ductus spermathecae and ductus glandulae very close to each other at junction with spermatheca. Sternite VIII with plate slightly longer than wide at base, rounded at apex, manubrium strongly curving sinistro-anteriad near apex.</p></tp:treatment-sec><tp:treatment-sec sec-type="etymology"><title>Etymology.</title><p>The genus name is based on the classical Greek prefix εὖ (well), latinized as <italic>ev</italic>- (as in <italic><tp:taxon-name><tp:taxon-name-part taxon-name-part-type="genus">Evacanthus</tp:taxon-name-part></tp:taxon-name></italic>) and the present active participle of the verb ἐμφύρω (to confuse), ἐμφῦρον (the confusing one). Gender neuter. Stem is <italic>Evemphyront</italic>-.</p></tp:treatment-sec><tp:treatment-sec sec-type="Chinese name"><title>Chinese name.</title><p>豆毛象属 [dòu máo xiàng shǔ].</p></tp:treatment-sec><tp:treatment-sec><!--Section generated to contain objects referenced in tp:taxon-treatment.--><fig id="F2" position="float" orientation="portrait"><label>Figures 3–6.</label><caption><p>
          <italic><tp:taxon-name><tp:taxon-name-part taxon-name-part-type="genus">Evemphyron</tp:taxon-name-part> <tp:taxon-name-part taxon-name-part-type="species">sinense</tp:taxon-name-part></tp:taxon-name></italic> <bold>3</bold> Male habitus, paratype, dorsal view <bold>4</bold> Male habitus, paratype, lateral view <bold>5</bold> Male rostrum, paratype, dorsal view <bold>6</bold> Female rostrum, paratype, dorsal view.</p></caption><graphic xmlns:xlink="http://www.w3.org/1999/xlink" xlink:href="zookeys-600-089-g002.jpg" position="float" orientation="portrait" xlink:type="simple" id="oo_93193.jpg"/></fig><fig id="F3" position="float" orientation="portrait"><label>Figures 7–10.</label><caption><p>
          <italic><tp:taxon-name><tp:taxon-name-part taxon-name-part-type="genus">Evemphyron</tp:taxon-name-part> <tp:taxon-name-part taxon-name-part-type="species">sinense</tp:taxon-name-part></tp:taxon-name></italic> <bold>7</bold> Apex of rostrum, paratype, dorsal view <bold>8</bold> Antenna <bold>9</bold> Metafemur and metatibia showing bracteate carina <bold>10</bold> Metacoxae and abdomen, male, ventral view.</p></caption><graphic xmlns:xlink="http://www.w3.org/1999/xlink" xlink:href="zookeys-600-089-g003.jpg" position="float" orientation="portrait" xlink:type="simple" id="oo_93194.jpg"/></fig></tp:treatment-sec><ref-list><ref id="B8"><mixed-citation xmlns:xlink="http://www.w3.org/1999/xlink" xlink:type="simple">
          <person-group><name name-style="western"><surname>Sawada</surname><given-names>Y</given-names></name></person-group> (<year>1993</year>) <article-title>A systematic study of the family <tp:taxon-name><tp:taxon-name-part taxon-name-part-type="family">Rhynchitidae</tp:taxon-name-part></tp:taxon-name> of Japan (<tp:taxon-name><tp:taxon-name-part taxon-name-part-type="order">Coleoptera</tp:taxon-name-part></tp:taxon-name>, <tp:taxon-name><tp:taxon-name-part taxon-name-part-type="superfamily">Curculionoidea</tp:taxon-name-part></tp:taxon-name>).</article-title> <source>Humans and Nature</source> <volume>2</volume>: <fpage>1</fpage>–<lpage>93</lpage>.</mixed-citation></ref><ref id="B2"><mixed-citation xmlns:xlink="http://www.w3.org/1999/xlink" xlink:type="simple">
          <person-group><name name-style="western"><surname>Holloway</surname><given-names>BA</given-names></name></person-group> (<year>1984</year>) <article-title>Morphology of pronotal carinae and associate surface structures in New Zealand <tp:taxon-name><tp:taxon-name-part taxon-name-part-type="family">Anthribidae</tp:taxon-name-part></tp:taxon-name> (<tp:taxon-name><tp:taxon-name-part taxon-name-part-type="class">Insecta</tp:taxon-name-part></tp:taxon-name>: <tp:taxon-name><tp:taxon-name-part taxon-name-part-type="order">Coleoptera</tp:taxon-name-part></tp:taxon-name>).</article-title> <source>New Zealand Journal of Zoology</source> <volume>11</volume>: <fpage>445</fpage>–<lpage>450</lpage>. doi: <ext-link xlink:type="simple" ext-link-type="doi" xlink:href="10.1080/03014223.1984.10428259">10.1080/03014223.1984.10428259</ext-link></mixed-citation></ref></ref-list></tp:taxon-treatment>
