# Supplementary material for: Evemphyron sinense, a new genus and species infesting legume seedpods in China (Coleoptera, Attelabidae, Rhynchitinae)
Source: Zookeys. 2016 Jun 22;(600):89–101. doi: 10.3897/zookeys.600.6709 (PMC4926683; doi:10.3897/zookeys.600.6709)
Supplement: XML Treatment for Evemphyron sinense [file zookeys.600.6709-treatment2.xml]

<!DOCTYPE tp:taxon-treatment
  PUBLIC "-//TaxonX//DTD Taxonomic Treatment Publishing DTD v0 20100105//EN" "tax-treatment-NSO.dtd">
<tp:taxon-treatment xmlns:tp="http://www.plazi.org/taxpub"><tp:treatment-meta><kwd-group><label>Taxon classification</label><kwd><named-content content-type="kingdom">Animalia</named-content></kwd><kwd><named-content content-type="order">Coleoptera</named-content></kwd><kwd><named-content content-type="family">Attelabidae</named-content></kwd></kwd-group><mixed-citation publication-type="journal"><person-group><name><surname>Lv</surname><given-names>Xiangyang</given-names></name><name><surname>Alonso-Zarazaga</surname><given-names>Miguel A.</given-names></name><name><surname>Xiao</surname><given-names>Zhishu</given-names></name><name><surname>Wang</surname><given-names>Zhiliang</given-names></name><name><surname>Zhang</surname><given-names>Runzhi</given-names></name></person-group><article-title><italic><tp:taxon-name><tp:taxon-name-part taxon-name-part-type="genus">Evemphyron</tp:taxon-name-part> <tp:taxon-name-part taxon-name-part-type="species">sinense</tp:taxon-name-part></tp:taxon-name></italic>, a new genus and species infesting legume seedpods in China (<tp:taxon-name><tp:taxon-name-part taxon-name-part-type="order">Coleoptera</tp:taxon-name-part></tp:taxon-name>, <tp:taxon-name><tp:taxon-name-part taxon-name-part-type="family">Attelabidae</tp:taxon-name-part></tp:taxon-name>, <tp:taxon-name><tp:taxon-name-part taxon-name-part-type="subfamily">Rhynchitinae</tp:taxon-name-part></tp:taxon-name>)</article-title><source>Zookeys</source><day>22</day><month>6</month><year>2016</year><volume>2016</volume><issue>600</issue><fpage>89</fpage><lpage>101</lpage><pub-id pub-id-type="doi">10.3897/zookeys.600.6709</pub-id></mixed-citation></tp:treatment-meta><tp:nomenclature><tp:taxon-name>
            <tp:taxon-name-part taxon-name-part-type="genus">Evemphyron</tp:taxon-name-part>
            <tp:taxon-name-part taxon-name-part-type="species">sinense</tp:taxon-name-part>
            <object-id xmlns:xlink="http://www.w3.org/1999/xlink" content-type="zoobank" xlink:type="simple">http://zoobank.org/57EF4590-5C0D-4B43-83F5-C2A7D4317ABD</object-id>
          </tp:taxon-name><tp:taxon-authority>Alonso-Zarazaga, Lv &amp; Wang</tp:taxon-authority><tp:taxon-status xmlns:xlink="http://www.w3.org/1999/xlink" xlink:type="simple">sp. n.</tp:taxon-status></tp:nomenclature><tp:treatment-sec sec-type="description"><title>Description.</title><p>Characters as given for the genus. In addition:</p><p>
            <italic>Measurements</italic> (in mm) (♂, n=5, ♀, n=2): Body length (standard, without head and rostrum): 6.76–7.33. Rostrum: length: 2.83–3.06 (♂), 3.43–3.46 (♀); width (apical): 0.60–0.67. Distance from antennal insertion to base: 1.13–1.33 (♂), 1.47 (♀). Forehead width: 0.53–0.67. Eye length: 0.67–0.73. Scape: 0.28 × 0.16 (♂), 0.28 × 0.12 (♀). Desmomeres: 1: 0.22 × 0.14 (♂), 0.24 × 0.13 (♀); 2: 0.32 × 0.14 (♂), 0.40 × 0.12 (♀); 3: 0.28 × 0.12 (♂), 0.34 × 0.12 (♀); 4: 0.34 × 0.14 (♂), 0.40 × 0.14 (♀); 5: 0.26 × 0.14 (♂), 0.24 × 0.14 (♀); 6: 0.24 × 0.14 (♂), 0.22 × 0.14 (♀); 7: 0.18 × 0.18 (♂), 0.20 × 0.16 (♀). Club: 1: 0.30 × 0.32 (♂), 0.30 × 0.30 (♀); 2: 0.28 × 0.34 (♂,♀); 3: 0.54 × 0.30 (♂), 0.58 × 0.28 (♀). Pronotum: length: 2.33–2.43 (♂), 2.26–2.30 (♀); maximum width: 2.26–2.37. Elytra: length: 4.43–4.90; maximum width: 3.30–3.46.</p><p>
            <italic>Rostrum</italic> 1.17–1.27 × as long as pronotum in male (Fig. <xref ref-type="fig" rid="F2">5</xref>), 1.50–1.52 in female (Fig. <xref ref-type="fig" rid="F2">6</xref>), in dorsal view narrowest slightly behind antennal insertion, prorostrum widening towards apex, metarostrum towards base, apex rounded, medially with bidentate projection, prorostrum with one densely punctate lateral sulcus on each side and with dorsum densely punctulate in apical half, the punctures becoming sparser and larger behind, metarostrum with median, wide, impunctate and glabrous keel and two low lateral keels hidden under the dense, semierect, pointing forward scales; in side view, rostrum moderately curved, uniting with head at mid height of the latter, prorostrum tapering to apex; in ventral view with lateroventral keels marking the ventral borders of rostrum, and one low median keel having on each side a low sulcus with oblong punctures, these moderately setose.</p><p>
            <italic>Antennae</italic> inserted at 0.39–0.44 from base of rostrum in male, at 0.42–0.43 in female, articles with integument shining, with moderately long scales and setae, except velvety club, only with a few setae; scape and pedicel oblong, other desmomeres subcylindrical, except 7<sup>th</sup>, subglobular to suboblong.</p><p>
            <italic>Head</italic> with forehead forming a very obtuse to almost flat angle with rostrum in side view, forehead densely punctate and pubescent, scales pointing forward, underside of head with strong transverse rugae, these prominent in side view.</p><!--PageBreak--><p>
            <italic>Pronotum</italic> slightly depressed transversely behind front margin and before hind one, the punctures in the depressions more confused than in the remaining surface.</p><p>
            <italic>Elytra</italic> 1.33–1.43 × as long as wide, with interstriae densely punctulate, punctures ca. 1/6 the diameter of those forming the striae. Size of strial punctures decreasing towards apex of elytra.</p><p>
            <italic>Legs</italic> similar in both sexes, devoid of any sexual character.</p><p>
            <italic>Wings</italic> blackish.</p></tp:treatment-sec><tp:treatment-sec sec-type="material"><title>Material examined.</title><p>Nine specimens, rather teneral. All printed labels with 中国科学院动物研究所 [Zhōngguó kēxuéyuàn dòngwù yánjiū suǒ, Chinese Academy of Sciences, Institute of Zoology]. All specimens are deposited in this institution, except one male and one female paratype, which are deposited in the Alonso-Zarazaga collection (Museo Nacional de Ciencias Naturales, Madrid, Spain).</p><p>Holotype: 1 male, labelled: printed: 2014-VII-31 / 四川 都江堰 浦阳镇 花 / 溪村 [Sìchuān, Dūjiāngyàn, Pŭyángzhèn, Huāxīcūn], 肖治术 [Xiāo Zhìshù] leg. // printed: <named-content xmlns:xlink="http://www.w3.org/1999/xlink" content-type="dwc:verbatimCoordinates" xlink:type="simple"><named-content content-type="geo-json" specific-use="{&#34;type&#34;:&#34;Point&#34;,&#34;coordinates&#34;:[103.716811,31.062519]}" xlink:type="simple">N31°03'45.07" / E103°43'0.52"</named-content></named-content> / Alt. 709 m // printed: 寄主 香花鸡血藤 [jìzhǔ [host] xiānghuā jī xuè téng] / <italic><tp:taxon-name><tp:taxon-name-part taxon-name-part-type="genus">Callerya</tp:taxon-name-part> <tp:taxon-name-part taxon-name-part-type="species">dielsiana</tp:taxon-name-part></tp:taxon-name></italic> (Harms) // handwritten: A037 / 1(in red) ♂ / H.7.31.</p><p>Paratypes: 1 male, same data as holotype, except dated 2014-VII-12 and a handwritten label: A037, 14-7-12 / 山胡豆[Shānhúdòu], 左后[zuǒhòu] / 足断[zúduàn] ♂; 1 male, same data as holotype, except dated 2014-VII-7 and a handwritten label: A037 / 1(in red) ♂ H.7.7 (specimen had been dissected, the abdomen had been discarded, some pieces in a glycerine vial); 1 male, same data as holotype, except dated 2014-VI-24, and a handwritten label: A037 / H / ♂ 6.24; 1 male, same data as holotype, except dated 2014-VII-7, and a handwritten label: A037 / 2 (in red) / ♂ H.7.7.; 1 female, same data as holotype, except dated 2014-VI-20, and a handwritten label: A037 / ♀ H.6.20; 1 female, same data as holotype, with a handwritten label: A037 / 2 (in red) / ♀ H.7.31 (specimen dissected, abdomen discarded, some pieces in a glycerine vial); 2 males, same data as holotype, but dated 2014-VI-12 and 2014-IX-17 respectively, conserved in pure ethanol vials for DNA extraction. (one of them, being less teneral, has been dissected for the study of the male genitalia and terminalia).</p><!--PageBreak--></tp:treatment-sec><tp:treatment-sec sec-type="etymology"><title>Etymology.</title><p>The species is named after the country where it has been found, China (in Latin: <italic>sinensis, -e</italic>: Chinese). It is an adjective, in neuter form to agree with the gender of the genus.</p></tp:treatment-sec><tp:treatment-sec sec-type="Chinese name"><title>Chinese name.</title><p>中华豆毛象 [zhōnghuá dòu máo xiàng].</p></tp:treatment-sec><tp:treatment-sec sec-type="host"><title>Host plant.</title><p>
            <italic><tp:taxon-name><tp:taxon-name-part taxon-name-part-type="genus">Callerya</tp:taxon-name-part> <tp:taxon-name-part taxon-name-part-type="species">dielsiana</tp:taxon-name-part></tp:taxon-name></italic> (Harms) P.K.Lôc ex Z.Wei &amp; Pedley (<tp:taxon-name><tp:taxon-name-part taxon-name-part-type="family">Fabaceae</tp:taxon-name-part></tp:taxon-name>, <tp:taxon-name><tp:taxon-name-part taxon-name-part-type="tribe">Millettieae</tp:taxon-name-part></tp:taxon-name>). Larvae develop in seeds inside the pods. This weevil species was not found on other plant species despite long-term collecting of several <tp:taxon-name><tp:taxon-name-part taxon-name-part-type="family">Fabaceae</tp:taxon-name-part></tp:taxon-name> species and other possible host plants carried out at the same study site.</p></tp:treatment-sec><tp:treatment-sec sec-type="distribution"><title>Distribution.</title><p>This species is known only from the type locality in Sichuan Province (China).</p></tp:treatment-sec><tp:treatment-sec><!--Section generated to contain objects referenced in tp:taxon-treatment.--><fig id="F2" position="float" orientation="portrait"><label>Figures 3–6.</label><caption><p>
          <italic><tp:taxon-name><tp:taxon-name-part taxon-name-part-type="genus">Evemphyron</tp:taxon-name-part> <tp:taxon-name-part taxon-name-part-type="species">sinense</tp:taxon-name-part></tp:taxon-name></italic> <bold>3</bold> Male habitus, paratype, dorsal view <bold>4</bold> Male habitus, paratype, lateral view <bold>5</bold> Male rostrum, paratype, dorsal view <bold>6</bold> Female rostrum, paratype, dorsal view.</p></caption><graphic xmlns:xlink="http://www.w3.org/1999/xlink" xlink:href="zookeys-600-089-g002.jpg" position="float" orientation="portrait" xlink:type="simple" id="oo_93193.jpg"/></fig></tp:treatment-sec></tp:taxon-treatment>
